# Supplementary material for: Functional and Phenotypic Characterisations of Common Syngeneic Tumour Cell Lines as Estrogen Receptor-Positive Breast Cancer Models
Source: Int J Mol Sci. 2023 Mar 16;24(6):5666. doi: 10.3390/ijms24065666 (PMC10053941; doi:10.3390/ijms24065666)
Supplement: Supplementary file 1 [file ijms-24-05666-s001.zip]

Archive with 1 entries (1 files):
- ijms-2258513-supplementary.pdf
